# Supplementary material for: Analysis of copy number variations and possible candidate genes in spontaneous abortion by copy number variation sequencing
Source: Front Endocrinol (Lausanne). 2023 Oct 17;14:1218793. doi: 10.3389/fendo.2023.1218793 (PMC10616874; doi:10.3389/fendo.2023.1218793)
Supplement: SUPPLEMENTARY TABLE S1 — Summarized results. [file Table_1.xlsx]

## Sheet: Sheet1
Table S1 Summarized results
Case No	Age (years)	Clinical Diagnoses	Body Weight (kg)	Height (cm)	BMI	Gestational (day)	CNV-seq (hg19 chr:location)	Clinical Significance of Structural Abnormalities
1	40	Recurrent Abortion	61	150	27.1111	80	seq[hg19] dup(14)(q11.2q32.33) chr14:g.19000001-107200211dup	/
2	23	Sporadic Abortion	50	161	19.2894	71	seq[hg19] dup(6)(p25.3q27) chr6:g.100381-170800299dup	/
3	30	Sporadic Abortion	48.5	157	19.6763	77	seq[hg19] del(1)(q41q44)chr1:g.219000000-249149971del;seq[hg19] dup(14)(q13.3q32.33)chr14:g.36600335-107250582dup	pCNV
4	43	Recurrent Abortion	75	158	30.0433	67	seq[hg19] dup(16)(p13.3q24.3) chr16:g.60146-90050660dup	/
5	37	Sporadic Abortion	55	155	22.8928	56	seq[hg19] dup(9)(p24.3q34.3) chr9:g.150937-140950672dup	/
6	42	/	/	/	/	/	seq[hg19] dup(16)(p13.3q24.3) chr16:g.60166-90049878dup	/
7	29	Sporadic Abortion	53	170	18.3391	68	seq[hg19] 69XXN	/
8	34	/	/	/	/	/	seq[hg19] del(13)(q32.1q34)chr13:g.96299960-115052216del;seq[hg19] dup(16)(q23.2-q24.3)chr16:g.81149865-90100047dup	pCNV+VUS CNV
9	30	Recurrent Abortion	49	149	22.0711	67	seq[hg19] dup(15)(q11.2q26.3) chr15:g.20499890-102300274dup	/
10	30	Recurrent Abortion	45.5	160	17.7734	56	seq[hg19] dup(4)(p16.3q35.2) chr4:g.80000-190780000dup	/
11	30	Sporadic Abortion	51.5	171	17.6123	75	seq[hg19] dup(9)(p24.3q34.3) chr9:g.150615-140949994dup	/
12	43	Recurrent Abortion	48	156	19.7239	66	seq[hg19] dup(15)(q11.2q26.3) chr15:g.20500022-102299966dup	/
13	27	Sporadic Abortion	47.1	157	19.1083	73	seq[hg19] del(X)(p22.33q28) chrX:g.2651646-154850514del	/
14	33	Sporadic Abortion	73	168	25.8645	84	seq[hg19] del(X)(p22.33q28) chrX:g.2654050-154850350del;seq[hg19] dup(2)(p23.1)chr2:g.30301023-32000000dup	VUS CNV
15	35	Recurrent Abortion	67	163	25.2174	69	seq[hg19] dup(4)(p16.3q35.2) chr4:g.80000-190780000dup	/
16	37	Sporadic Abortion	52	158	20.83	63	seq[hg19] dup(22)(q11.1q13.33) chr22:g.17200979-51099856dup	/
17	27	Sporadic Abortion	52.2	164	19.4081	58	seq[hg19] dup(X)(p22.31)chrX:g.6451656-8100242dup	likely pCNV
18	37	Recurrent Abortion	59.3	158	23.7542	79	seq[hg19] del(X)(p22.33q28) chrX:g.2654226-154851053del	/
19	29	Recurrent Abortion	49	158	19.6283	72	seq[hg19] 92XXXX	/
20	38	Sporadic Abortion	51.2	164	19.0363	65	seq[hg19] dup(7)(p22.3q36.3)chr7:g.100000-159100717dup;seq[hg19] dup(21)(p11.2q22.3)chr21:g.10749983-48000519dup	/
21	32	Sporadic Abortion	/	/	/	49	seq[hg19] dup(16)(p13.3q24.3)mos chr16:g.60120-90050549dup	/
22	37	Sporadic Abortion	54.2	160	21.1719	63	seq[hg19] 69XXN	/
23	33	Sporadic Abortion	46.5	156	19.1075	57	seq[hg19] dup(9)(p24.3q34.3) chr9:g.150201-140900735dup	/
24	42	Recurrent Abortion	65	165	23.8751	70	seq[hg19] dup(9)(p24.3q34.3) chr9:g.15400672-47999945dup	/
25	33	Recurrent Abortion	50.5	163	19.0071	60	seq[hg19] dup(15)(q11.2q26.3) chr15:g.22350179-102300210dup	/
26	28	Sporadic Abortion	/	/	/	92	seq[hg19] dup(5)(p15.32p15.33)chr5:g.100000-4850368dup;seq[hg19] del(7)(q36.1q36.3)chr7:g.151050000-159052067del	pCNV
27	30	Recurrent Abortion	45.3	158	18.1461	60	seq[hg19] del(X)(q27.1q27.3)chrX:g.138306768-143100737del	pCNV
28	25	Recurrent Abortion	61.8	158	24.7556	68	seq[hg19] dup(5)(p15.33q35.3)mos chr5:g.10002-180601011dup	/
29	27	Sporadic Abortion	42	164	15.6157	64	seq[hg19] dup(16)(p13.3q24.3) chr16:g.200000-90100111dup	/
30	33	Sporadic Abortion	48	160	18.75	85	seq[hg19] dup(15)(q11.2q26.3) chr15:g.22349892-102299957dup	/
31	28	Sporadic Abortion	55	150	24.4444	65	seq[hg19] dup(11)(p15.3p15.5)chr11:g.250000-11100010dup;seq[hg19] del(13)(q21.2q34)chr13:g.60101060-115050110del	pCNV
32	36	Sporadic Abortion	/	/	/	35	seq[hg19] dup(16)(p13.3q24.3) chr16:g.100073-90050053dup	/
33	31	Sporadic Abortion	/	/	/	62	seq[hg19] dup(22)(q11.1q13.33) chr22:g.17201551-51100920dup	/
34	40	Sporadic Abortion	62	159	24.5243	74	seq[hg19] dup(9)(p24.3q34.3) chr9:g.150764-140899897dup	/
35	30	/	/	/	/	/	seq[hg19] 69XXN	/
36	35	Sporadic Abortion	/	/	/	45	seq[hg19] del(18)(p11.32)chr18:g.200000-1254020del	likely pCNV
37	33	Recurrent Abortion	55	165	20.202	62	seq[hg19] dup(9)(p24.3q34.3) chr9:g.150815-140901085dup	/
38	37	Sporadic Abortion	60	160	23.4375	68	seq[hg19] dup(20)(p13q13.33) chr20:g50001-62800080dup	/
39	31	/	/	/	/	/	seq[hg19] dup(20)(p13q13.33) chr20:g50001-62800198dup	/
40	27	Recurrent Abortion	61	157	24.7475	67	seq[hg19] dup(16)(p13.3q24.3)mos chr16:g.100015-90050293dup;seq[hg19] del(X)(p22.33q28)mos chrX:g.2700105-154899938del	/
41	30	Sporadic Abortion	50	155	20.8117	66	seq[hg19] dup(16)(p13.3q24.3) chr16:g.101125-90050005dup	/
42	31	Recurrent Abortion	67	158	26.8386	69	seq[hg19] dup(22)(q11.1q13.33) chr22:g.17250012-51151427dup	/
43	32	/	/	/	/	58	seq[hg19] dup(22)(q11.1q13.33) chr22:g.17200268-51100068dup	/
44	27	Sporadic Abortion	44.3	157	17.9723	58	seq[hg19] 69XXN;seq[hg19] del(10)(q22.3q23.2)chr10:g.81700007-88700054del	VUS CNV
45	44	Sporadic Abortion	68.6	160	26.7969	60	seq[hg19] dup(22)(q11.1q13.33) chr22:g.17250502-51149889dup	/
46	32	Sporadic Abortion	56	156	23.0112	65	seq[hg19] dup(22)(q11.1q13.33) chr22:g.17200601-51100203dup	/
47	27	/	/	/	/	/	seq[hg19] del(X)(p22.33q28) chrX:g.2651622-154849891del	/
48	31	Sporadic Abortion	/	/	/	71	seq[hg19] 69XXN	/
49	33	Recurrent Abortion	66	160	25.7812	81	seq[hg19] del(X)(p22.33q28) chrX:g.2651686-154850485del	/
50	28	Recurrent Abortion	52.6	160	20.5469	40	seq[hg19] dup(16)(p13.3q24.3)mos chr16:g.80000-90160000dup	/
51	29	Sporadic Abortion	46	161	17.7462	68	seq[hg19] dup(16)(p13.3q24.3) chr16:g.100436-90050793dup	/
52	35	Recurrent Abortion	69	155	28.7201	68	seq[hg19] dup(16)(p13.3q24.3) chr16:g.100161-90051104dup	/
53	37	Sporadic Abortion	68	161	26.2336	33	seq[hg19] dup(16)(p13.3q24.3) chr16:g.100064-90050033dup	/
54	40	Recurrent Abortion	39.8	152	17.2265	75	seq[hg19] dup(22)(q11.1q13.33) chr22:g.17199900-51100022dup	/
55	34	Recurrent Abortion	54	159.5	21.2262	64	seq[hg19] dup(22)(q11.1q13.33) chr22:g.17250581-51150059dup	/
56	25	Sporadic Abortion	52	161	20.061	70	seq[hg19] del(11)(p11.2q11)chr11:g.48200813-54800296del	VUS CNV
57	26	Sporadic Abortion	58	158	23.2335	95	seq[hg19] 69XXN	/
58	35	Recurrent Abortion	56.2	160	21.9531	79	seq[hg19] del(X)(p22.33q28)mos chrX:g.2700000-154920000del	/
59	29	Sporadic Abortion	/	/	/	/	seq[hg19] 70XXN+3	/
60	26	Recurrent Abortion	48.8	158	19.5481	48	seq[hg19] dup(3)(p26.3q29)mos chr3:g.60000-197840000dup	/
61	34	Recurrent Abortion	49.6	158	19.8686	62	seq[hg19] del(16)(p11.1q11.2)chr16:g.34600286-46549858del	VUS CNV
62	23	Sporadic Abortion	55	160	21.4844	74	seq[hg19] del(5)(p12q11.1)chr5:g.45900286-50000000del	VUS CNV
63	29	Sporadic Abortion	56.8	160	22.1875	74	seq[hg19] del(X)(p22.33q28) chrX:g.2651790-154850134del	/
64	35	Sporadic Abortion	60	157	24.3418	102	seq[hg19] dup(22)(q11.1q13.33) chr22:g.17250074-51150376dup	/
65	30	/	/	/	/	/	seq[hg19] del(X)(p22.33q28)mos chrX:g.2700000-154920000del	/
66	41	Sporadic Abortion	67	163	25.2174	40	seq[hg19] dup(10)(p15.3q26.3) chr10:g.100107-135351071dup	/
67	30	Sporadic Abortion	55	160	21.4844	74	seq[hg19] 69XXN	/
68	35	Recurrent Abortion	56	158	22.4323	67	seq[hg19] dup(8)(p23.3q24.3)chr8:g.150933-146200223dup	/
69	30	Sporadic Abortion	51	158	20.4294	78	seq[hg19] del(X)(q11.1q21.1)chrX:g.62000000-76800759del	pCNV
70	38	/	/	/	/	/	seq[hg19] del(5)(p12q11.1)chr5:g.45900798-50000000del	VUS CNV
71	37	Recurrent Abortion	56	148	25.5661	75	seq[hg19] del(11)(p11.2q11)chr11:g.48299942-54800811del	VUS CNV
72	29	Sporadic Abortion	44.5	152	19.2607	46	seq[hg19] dup(22)(q11.1q13.33) chr22:g.17250260-51150010dup	/
73	22	Recurrent Abortion	50	155	20.8117	65	seq[hg19] dup(16)(p13.3q24.3)mos chr16:g.200000-90099888dup	/
74	43	/	/	/	/	/	seq[hg19] dup(12)(p13.33q24.33)chr12:g.80000-133840000dup	/
75	40	Sporadic Abortion	48.5	160	18.9453	64	seq[hg19] dup(22)(q11.1q13.33) chr22:g.17200093-51099903dup	/
76	31	/	/	/	/	/	seq[hg19] 69XXN	/
77	26	Sporadic Abortion	54	157	21.9076	63	seq[hg19] dup(8)(p23.3q24.3)chr8:g.150824-146200044dup	/
78	33	Recurrent Abortion	/	/	/	50	seq[hg19] del(18)(p11.21p11.32)chr18:g.200000-14050451del;seq[hg19] dup(18)(q11.1q23)chr18:g.18510906-78000000dup	pCNV
79	33	Recurrent Abortion	51.5	156	21.1621	68	seq[hg19] dup(16)(p13.3q24.3) chr16:g.100386-90050061dup	/
80	39	Sporadic Abortion	60	163	22.5827	57	seq[hg19] 17p13.3-p11.1 q11.1-q25.3(470-81100610)x2.76	/
81	32	Sporadic Abortion	47	158	18.8271	72	seq[hg19] dup(15)(q11.2q26.3) chr15:g.22400434-102350111dup	/
82	32	Sporadic Abortion	54	162	20.5761	46	seq[hg19] dup(22)(q11.1q13.33) chr22:g.17250054-51150998dup	/
83	28	Sporadic Abortion	/	/	/	71	seq[hg19] del(X)(p22.33q28) chrX:g.2651078-154852266del	/
84	37	Sporadic Abortion	44.2	164	16.4337	55	seq[hg19] dup(4)(p16.3q35.2)chr4:g.1-190700044dup;seq[hg19] dup(21)(q11.2q22.3)chr21:g.15400608-48000612dup	/
85	26	Sporadic Abortion	50	158	20.0288	90	seq[hg19] 69XXN	/
86	38	Recurrent Abortion	71	156	29.1749	69	seq[hg19] dup(13)(q11q34) chr13:g.19450514-115000607dup	/
87	25	/	/	/	/	/	seq[hg19] dup(6)(p25.3q27) chr6:g.100438-170800039dup	/
88	31	Sporadic Abortion	54	160	21.0938	63	seq[hg19] dup(16)(p13.3q24.3)mos chr16:g.80000-90160000dup;seq[hg19] dup(22)(q11.1q13.33) chr22:g.17060000-51180000dup	/
89	28	Recurrent Abortion	60	159	23.7332	75	seq[hg19] dup(1)(q32.3q)chr1:g.212480000-249220000dup;seq[hg19]dup(15)(q11.2q21.1)chr15:g.22760000-48340000dup	pCNV
90	26	/	/	/	/	/	seq[hg19] del(5)(q21.2)chr5:g.103440000-103780000del;seq[hg19] dup(5)(q34)chr5:g.164920000-165240000dup	VUS CNV
91	31	Recurrent Abortion	56.3	165	20.6795	68	seq[hg19] del(5)(p13.3)chr5:g.20000-33460000del;seq[hg19] dup(5)(p13.3p12)chr5:g.33480000-45900000dup;seq[hg19] dup(5)(p12)chr5:g.45920000-180720000dup	pCNV+likely pCNV
92	31	Recurrent Abortion	54	164	20.0773	63	seq[hg19] del(X)(p22.33q28)mos chrX:g.2700000-154920000del;	/
93	29	Sporadic Abortion	60	158	24.0346	62	seq[hg19] dup(5)(p15.33q35.3)mos chr5:g.20000-180720000dup	/
94	30	Recurrent Abortion	55	158	22.0317	68	seq[hg19] dup(22)(q11.1q13.33)chr22:g.17250028-51150142dup	/
95	24	Recurrent Abortion	54	168	19.1327	68	seq[hg19] dup(16)(p13.3q24.3)mos chr16:g.200000-90100894dup	/
96	30	Recurrent Abortion	54	158	21.6311	68	seq[hg19] dup(11)(p15.5q25)chr11:g.151038-134849957dup	/
97	24	Sporadic Abortion	51	161	19.6752	60	seq[hg19] dup(3)(p26.3q29) chr3:g.60826-197700422dup	/
98	27	Sporadic Abortion	55	162	20.9572	81	seq[hg19] dup(12)(p13.33q24.33)mos chr12:g.80000-133840000dup	/
99	27	Recurrent Abortion	55	159	21.7555	56	seq[hg19] dup(16)(p13.3q24.3) chr16:g.200000-90100047dup	/
100	27	Recurrent Abortion	50	155	20.8117	65	seq[hg19] del(18)(q21.2-q23)chr18:g.49601095-78000000del	pCNV
101	37	Recurrent Abortion	61.2	168	21.6837	67	seq[hg19] dup(16)(p13.3q24.3) chr16:g.200000-90101940dup	/
102	30	Recurrent Abortion	65	160	25.3906	93	seq[hg19] dup(16)(p13.3q24.3)mos chr16:g.80000-90160000dup;seq[hg19] del(X)(p22.33q28)mos chrX:g.2700000-154920000del	/
103	37	Sporadic Abortion	44.2	164	16.4337	55	seq[hg19] dup(12)(p13.33q24.33)chr12:g.145817-133700156dup	/
104	33	Sporadic Abortion	45	152	19.4771	62	seq[hg19] dup(9)(p24.3q34.3) chr9:g.151491-140899932dup	/
105	23	/	/	/	/	/	seq[hg19] 69XXN	/
106	30	Sporadic Abortion	53.5	166	19.415	72	seq[hg19] dup(16)(p13.3q24.3) chr16:g.200000-90100157dup	/
107	27	Sporadic Abortion	76	162	28.959	54	seq[hg19] del(8)(p23.1p23.3)chr8:g.250000-6900140del;seq[hg19] del(8)(p23.1)chr8:g.8100820-11801392del	pCNV
108	26	/	/	/	/	/	seq[hg19] dup(13)(q11q34) chr13:g.19450174-114999965dup	/
109	21	Sporadic Abortion	56	160	21.875	74	seq[hg19] dup(20)(p13q13.33) chr20:g100000-62850671dup	/
110	38	Recurrent Abortion	35.4	155	14.7347	55	seq[hg19] del(X)(p22.33q28)mos chrX:g.2700000-154920000del	/
111	29	Recurrent Abortion	63.5	159	25.1177	83	seq[hg19] del(X)(p22.33q28) chrX:g.2700893-154901465del	/
112	31	/	/	/	/	/	seq[hg19] dup(13)(q11q34) chr13:g.19450849-114999926dup	/
113	43	Recurrent Abortion	62.2	165	22.8466	53	seq[hg19] dup(22)(q11.1q13.33) chr22:g.17200410-51100215dup	/
114	38	Sporadic Abortion	43.6	157	17.6883	50	seq[hg19] dup(22)(q11.1-q13.33)mos chr22:g.17200416-51099981dup	/
115	26	Sporadic Abortion	/	/	/	/	seq[hg19] dup(16)(p13.3q24.3)mos chr16:g.200000-90100495dup	/
116	27	Recurrent Abortion	46.5	155	19.3548	53	seq[hg19] del(X)(p22.33q28) chrX:g.2651699-154850259del	/
117	36	Recurrent Abortion	57.7	168	20.4436	67	seq[hg19] dup(13)(q11q34) chr13:g.19450108-115000088dup	/
118	28	Recurrent Abortion	50	163	18.8189	46	seq[hg19] 69XXN	/
119	36	Recurrent Abortion	61.8	155	25.7232	61	seq[hg19] dup(16)(p13.3q24.3) chr16:g.200000-90100591dup	/
120	31	/	/	/	/	/	seq[hg19] dup(22)(q11.1q13.33) chr22:g.17199937-51100356dup	/
121	37	Recurrent Abortion	/	/	/	63	seq[hg19] dup(13)(q11q34) chr13:g.19449904-114999934dup	/
122	29	Recurrent Abortion	53	160	20.7031	70	seq[hg19] dup(21)(q11.2q22.3) chr21:g.15400389-47999900dup	/
123	30	Sporadic Abortion	66	158	26.4381	57	seq[hg19] 69XXN	/
124	31	/	/	/	/	/	seq[hg19] dup(22)(q11.1q13.33)mos chr22:g.17250418-51150584dup	/
125	41	Sporadic Abortion	53	160	20.7031	50	seq[hg19] dup(16)(p13.3q24.3) chr16:g.200000-90100047dup	/
126	35	Recurrent Abortion	63	159	24.9199	73	seq[hg19] del(X)(p22.33q28) chrX:g.2652984-154851820del	/
127	26	Recurrent Abortion	60.9	162	23.2053	72	seq[hg19] dup(16)(p13.3q24.3)mos chr16:g.100182-90050557dup	/
128	31	Sporadic Abortion	/	/	/	68	seq[hg19] dup(16)(p13.3q24.3)chr16:g.200000-90100368dup;seq[hg19]chr(X)(p22.33q28)chrX:g.2651494-154851125del	/
129	43	Sporadic Abortion	52	154	21.9261	70	seq[hg19] dup(15)(q11.2q26.3) chr15:g.2350098-102300024dup	/
130	28	/	/	/	/	/	seq[hg19] dup(13)(q11q34) chr13:g.19450577-115001125dup	/
131	34	/	/	/	/	/	seq[hg19] dup(15)(q11.2q26.3) chr15:g.2349975-102300206dup	/
132	31	Sporadic Abortion	53.8	160	21.0156	45	seq[hg19] dup(18)(p11.32q23)chr18:g.99897-77899990dup	/
133	32	Sporadic Abortion	60.2	161	23.2244	65	seq[hg19] del(X)(p22.33q28) chrX:g.2651834-154850315del	/
134	37	Sporadic Abortion	48	157	19.4734	84	seq[hg19] 69XXN	/
135	40	/	/	/	/	/	seq[hg19] dup(7)(p22.3q36.3)chr7:g.100000-159050407dup;seq[hg19] dup(15)(q11.2q26.3)chr15:g.22349913-102299941dup	/
136	25	/	/	/	/	/	seq[hg19] 69XXN	/
137	30	Recurrent Abortion	73.4	163	27.6262	65	seq[hg19] del(X)(p22.33q28) chrX:g.2650256-154850209del	/
138	21	Recurrent Abortion	53.3	173	17.8088	64	seq[hg19] del(8)(q24.13q24.3)chr8:g.123100152-146250758del;seq[hg19] dup(11)(q23.3q25)chr11:g.118400125-134900074dup	pCNV
139	39	Recurrent Abortion	56	150	24.8889	50	seq[hg19] dup(3)(p26.3q29) chr3:g.60000-197840000dup	/
140	42	/	/	/	/	/	seq[hg19] dup(16)(p13.3q24.3) chr16:g.80000-90160000dup	/
141	26	Recurrent Abortion	45.6	158	18.2663	85	seq[hg19] dup(10)(p15.3q26.3) chr10:g.120000-135440000dup	/
142	26	Sporadic Abortion	63.4	163	23.8624	62	seq[hg19] dup(7)(p22.3q36.3)chr7:g.40000-159120000dup;seq[hg19] dup(22)(q11.1q13.33) chr22:g.17060000-51180000dup	/
143	38	Sporadic Abortion	45	150	20	51	seq[hg19] dup(22)(q11.1q13.33) chr22:g.17060000-51180000dup	/
144	29	Sporadic Abortion	53	165	19.4674	98	seq[hg19] dup(13)(q11q34) chr13:g.19300000-115100000dup	/
145	33	Recurrent Abortion	50	149	22.5215	35	seq[hg19] dup(15)(q11.1q26.3)chr15:g.20160000-102400000dup;seq[hg19] dup(16)(p13.3q24.3)chr16:g.80000-90160000dup	/
146	37	Recurrent Abortion	55.5	157	22.5161	63	seq[hg19] dup(15)(q11.2q26.3) chr15:g.22760000-102400000dup	/
147	24	/	/	/	/	/	seq[hg19] dup(6)(p25.3q27)mos chr6:g.140000-170920000dup;	/
148	37	/	/	/	/	/	seq[hg19] 69XXN	/
149	25	Sporadic Abortion	48.7	155	20.2706	72	seq[hg19] dup(18)(p11.32q23)chr18:g.20000-78000000dup	/
150	39	Recurrent Abortion	61.4	166	22.2819	53	seq[hg19] dup(7)(p22.3q36.3)chr7:g.40000-159120000dup;	/
151	26	Recurrent Abortion	61.2	158	24.5153	56	seq[hg19] 69XXN	/
152	38	Recurrent Abortion	52.9	158	21.1905	63	seq[hg19] dup(22)(q11.1q13.33) chr22:g.17060000-51180000dup	/
153	25	Sporadic Abortion	/	/	/	57	seq[hg19] dup(6)(p25.3q27) chr6:g.140000-170920000dup	/
154	29	Recurrent Abortion	65	158	26.0375	60	seq[hg19] dup(18)(p11.32q23)mos chr18:g.20000-78000000dup;	/
155	36	Sporadic Abortion	55.7	163	20.9643	63	seq[hg19] del(22)(q11.1q13.33)mos chr22:g.17060000-51180000del;seq [hg19] del(X)(p22.33q28)mos chrX:g.2700000-154920000del	/
156	32	Recurrent Abortion	47.8	160	18.6719	31	seq[hg19] del(X)(p22.33q28)mos chrX:g.2700000-154920000del	/
157	39	/	/	/	/	/	seq[hg19] dup(21)(q11.2q22.3)mos chr21:g.14600000-48100000dup;seq[hg19] dup(22)(q11.1q13.33)mos chr22:g.17060000-51180000dup;	/
158	31	/	/	/	/	/	seq[hg19] 70XXN+7	/
159	30	Sporadic Abortion	48.4	153	20.6758	/	seq[hg19] dup(16)(p13.3q24.3) chr16:g.80000-90160000dup	/
160	27	Sporadic Abortion	61	167	21.8724	66	seq[hg19] 69XXN	/
161	33	Sporadic Abortion	59	158	23.634	83	seq[hg19] dup(16)(p13.3q24.3) chr16:g.80000-90160000dup	/
162	31	Sporadic Abortion	57.3	163	21.5665	64	seq[hg19] dup(22)(q11.1q13.33) chr22:g.17060000-51180000dup	/
163	30	/	/	/	/	/	seq[hg19] 69XXN	/
164	31	Recurrent Abortion	54	158	21.6311	68	seq[hg19] dup(7)(p22.3q36.3)chr7:g.40000-159120000dup	/
165	32	/	/	/	/	/	seq[hg19] dup(22)(q11.1q13.33) chr22:g.17060000-51180000dup	/
166	28	Sporadic Abortion	52	160	20.3125	68	seq[hg19] del(X)(p22.33q28) chrX:g.2700000-154920000del	/
167	32	/	/	/	/	/	seq[hg19] dup(20)(p13q13.33) chr20:g.80000-62920000dup	/
168	38	Sporadic Abortion	60	167	21.5139	76	seq[hg19] dup(13)(q21.33q34)mos chr13:g.70800000-115100000dup;seq[hg19] del(18)(p11.32)mos chr18:g.20000-2040000del	pCNV+VUS CNV
169	43	Sporadic Abortion	51.1	156	20.9977	61	seq[hg19] dup(16)(p13.3q24.3)mos chr16:g.80000-90160000dup	/
170	36	Sporadic Abortion	62.6	158	25.0761	45	seq[hg19] del(1)(p36.33p36.21)chr1:g.780000-15240000del;seq[hg19] dup(9)(q34.2q34.3)chr9:g.137000000-141020000dup;	pCNV+likely pCNV
171	29	Sporadic Abortion	56.7	165	20.8264	83	seq[hg19] dup(16)(p13.3q24.3) chr16:g.80000-90160000dup	/
172	28	Recurrent Abortion	64.5	160	25.1953	69	seq[hg19] 69XXN	/
173	26	Recurrent Abortion	50	155	20.8117	67	seq[hg19] del(X)(p22.33q28)mos chrX:g.2700000-154920000del	/
174	42	Recurrent Abortion	70.5	160	27.5391	53	seq[hg19] dup(15)(q11.2q26.3) chr15:g.22760000-102400000dup	/
175	30	Sporadic Abortion	45	155	18.7305	50	seq[hg19] dup(12)(p13.33q24.33)chr12:g.80000-133840000dup	/
176	30	/	/	/	/	/	seq[hg19] del(X)(p22.33q28) chrX:g.2700000-154920000del	/
177	29	Sporadic Abortion	44.4	156	18.2446	68	seq[hg19] dup(11)(p15.5q25)chr11:g.180000-134940000dup	/
178	33	Recurrent Abortion	58.8	172	19.8756	63	seq[hg19] dup(16)(p13.3q24.3) chr16:g.80000-90160000dup	/
179	32	Sporadic Abortion	47.2	163	17.7651	51	seq[hg19] dup(16)(p13.3q24.3) chr16:g.80000-90160000dup	/
180	27	Sporadic Abortion	62.8	158	25.1562	70	seq[hg19] dup(10)(p15.3q26.3) chr10:g.120000-135440000dup	/
181	30	Sporadic Abortion	66	158	26.4381	69	seq[hg19] dup(16)(p13.3q24.3)mos chr16:g.80000-90160000dup	/
182	33	Recurrent Abortion	47	160	18.3594	60	seq[hg19] dup(21)(q11.2q22.3) chr21:g.14600000-48100000dup	/
183	31	/	/	/	/	/	seq[hg19] dup(7)(p22.3q36.3)chr7:g.40000-159120000dup	/
184	27	Recurrent Abortion	58.2	162	22.1765	58	seq[hg19] dup(16)(p13.3q24.3) chr16:g.80000-90160000dup	/
185	28	Sporadic Abortion	45	155	18.7305	36	seq[hg19] dup(4)(p16.3q35.2) chr4:g.80000-190780000dup	/
186	39	Sporadic Abortion	58	156	23.833	41	seq[hg19] dup(16)(p13.3q24.3) chr16:g.80000-90160000dup	/
187	34	Sporadic Abortion	50.2	158	20.109	65	seq[hg19] 69XXN	/
188	30	Sporadic Abortion	72	161	27.7767	62	seq[hg19] dup(Y)(p11.31q11.23)chrY:g.2660000-28780000dup	/
189	29	Recurrent Abortion	54.7	163	20.5879	68	seq[hg19] 69XXN	/
190	29	/	/	/	/	/	seq[hg19] dup(2)(p25.3q37.3)chr2:g.20000-243040000dup	/
191	36	/	/	/	/	/	seq[hg19] dup(2)(p25.3q37.3)mos chr2:g.20000-243040000dup	/
192	34	Recurrent Abortion	52.4	153	22.3846	67	seq[hg19] 69XXN	/
193	24	Recurrent Abortion	/	/	/	/	seq[hg19] dup(14)(q11.2q32.33)mos chr14:g.19280000-107280000dup	/
194	36	Recurrent Abortion	53	164	19.7055	89	seq[hg19] dup(21)(q11.2q22.3) chr21:g.14600000-48100000dup	/
195	27	Sporadic Abortion	/	/	/	71	seq[hg19] 69XXN	/
196	40	Recurrent Abortion	52.7	153	22.5127	36	seq[hg19] dup(16)(p13.3q24.3)mos chr16:g.80000-90160000dup	/
197	31	Sporadic Abortion	/	/	/	72	seq[hg19] del(1)(p36.33p36.13)chr1:g.780000-17900000del	pCNV
198	23	Recurrent Abortion	58	156	23.833	76	seq[hg19] 69XXN	/
199	40	Recurrent Abortion	62.8	162	23.9293	52	seq[hg19] dup(18)(p11.32q23)chr18:g.20000-78000000dup	/
200	26	Sporadic Abortion	46.8	160	18.2812	65	seq[hg19] dup(21)(q11.2q22.13)mos chr21:g.14600000-38100000dup;seq[hg19] del(21)(q22.13q22.3)mos chr21:g.38200000-48100000del	pCNV
201	28	/	/	/	/	/	seq[hg19] dup(5)(p15.33q35.3)mos chr5:g.20000-180720000dup	/
202	25	Sporadic Abortion	51	163	19.1953	64	seq[hg19] dup(16)(p13.3q24.3) chr16:g.80000-90160000dup	/
203	28	Recurrent Abortion	62.5	168	22.1443	60	seq[hg19] dup(7)(p22.3q36.3)chr7:g.40000-159120000dup	/
204	32	Recurrent Abortion	58.4	158	23.3937	83	seq[hg19] dup(22)(q11.1q13.33)mos chr22:g.17060000-51180000dup	/
205	32	Recurrent Abortion	49.4	153	21.103	58	seq[hg19] dup(2)(p25.3q37.3)chr2:g.20000-243040000dup	/
206	34	Sporadic Abortion	57.4	153	24.5205	81	seq[hg19] dup(15)(q11.2q26.3)mos chr15:g.22760000-102400000dup;seq[hg19] dup(X)(p22.33q28) chrX:g.2700000-154920000dup;	/
207	34	Recurrent Abortion	45	155	18.7305	63	seq[hg19] 69XXN	/
208	28	Sporadic Abortion	60	160	23.4375	67	seq[hg19] dup(3)(p26.3q29) chr3:g.60000-197840000dup	/
209	32	/	/	/	/	/	seq[hg19] dup(18)(p11.32q23)chr18:g.20000-78000000dup	/
210	30	Sporadic Abortion	67.8	165	24.9036	64	seq[hg19] del(3)(q24q24)chr3:g.144400000-145280000del	VUS CNV
211	43	Sporadic Abortion	64.7	160	25.2734	47	seq[hg19] dup(16)(p13.3q24.3) chr16:g.80000-90160000dup	/
212	33	Sporadic Abortion	61	159	24.1288	65	seq[hg19] 69XXN	/
213	35	/	/	/	/	/	seq[hg19] dup(16)(p13.3q24.3)mos chr16:g.80000-90160000dup	/
214	24	/	/	/	/	/	seq[hg19] del(X)(p22.33q28) chrX:g.2700000-154920000del	/
215	32	Recurrent Abortion	/	/	/	/	seq[hg19] dup(22)(q11.1q13.33)mos chr22:g.17060000-51180000dup	/
216	36	Recurrent Abortion	58	157	23.5304	73	seq[hg19] dup(4)(q34.3q35.1)chr4:g.181840000-186940000dup; seq[hg19] dup(22)(q11.1q13.33)chr22:g.17060000-51180000dup;	VUS CNV
217	35	Sporadic Abortion	56.2	160	21.9531	53	seq[hg19] dup(15)(q11.2q26.3) chr15:g.22760000-102400000dup	/
218	30	Sporadic Abortion	53.5	159	21.1621	81	seq[hg19] 69XXN	/
219	38	/	/	/	/	/	seq[hg19] dup(13)(q11q34) chr13:g.19300000-115100000dup	/
220	30	Sporadic Abortion	56.6	162	21.5668	73	seq[hg19] del(11)(q23.3q25)chr11:g.116700000-134940000del;seq[hg19] del(22)(q11.1q11.21)chr22:g.17060000-20300000del;	pCNV
221	41	Sporadic Abortion	52	165	19.1001	55	seq[hg19] dup(15)(q11.2q26.3) chr15:g.22760000-102400000dup	/
222	33	Sporadic Abortion	52	159	20.5688	52	seq[hg19] dup(13)(q11q34)mos chr13:g.19300000-115100000dup	/
223	36	Recurrent Abortion	50	158	20.0288	70	seq[hg19] dup(16)(p13.3q24.3) chr16:g.80000-90160000dup	/
224	45	Recurrent Abortion	10.3	160	4.02344	62	seq[hg19] dup(2)(p25.3q37.3) chr2:g.20000-243040000dup; seq[hg19] dup(20)(p13q13.33) chr20:g.80000-62920000dup; seq[hg19] dup(22)(q11.1q13.33) chr22:g.17060000-51180000dup;	/
225	27	Sporadic Abortion	58.5	155	24.3496	66	seq[hg19] dup(2)(p12p12) chr2:g.78640000-79960000dup	VUS CNV
226	40	Recurrent Abortion	63	162	24.0055	68	seq[hg19] del(X)(p22.33q28) chrX:g.2700000-154920000del	/
227	31	Recurrent Abortion	65	171	22.2291	52	seq[hg19] dup(3)(p26.3q29)mos chr3:g.60000-197840000dup; seq[hg19] dup(10)(p15.3q26.3) chr10:g.120000-135440000dup;seq[hg19] dup(10)(p15.3q26.3) chr10:g.120000-135440000dup	/
228	27	Sporadic Abortion	53.3	166	19.3424	64	seq[hg19] dup(16)(p13.3q24.3) chr16:g.80000-90160000dup	/
229	27	Sporadic Abortion	51.5	160	20.1172	76	seq[hg19] del(X)(p22.33q28) chrX:g.2700000-154920000del	/
230	27	Sporadic Abortion	51	161	19.6752	47	seq[hg19] del(21)(q11.2q22.3)mos chr21:g.14600000-48100000del	/
231	27	/	/	/	/	/	seq[hg19] dup(21)(q11.2q22.3) chr21:g.14600000-48100000dup;	/
232	27	/	/	/	/	/	seq[hg19] dup(10)(p15.3q26.3) chr10:g.120000-135440000dup	/
233	32	Recurrent Abortion	63	164	23.4236	67	seq[hg19] dup(16)(p13.3q24.3) chr16:g.80000-90160000dup	/
234	41	Recurrent Abortion	53	160	20.7031	42	seq[hg19] del(4)(p15.2p15.2) chr4:g.21900000-22580000del	VUS CNV
235	25	Sporadic Abortion	56	160	21.875	79	seq[hg19] 69XXN	/
236	29	Sporadic Abortion	56.5	162	21.5287	63	seq[hg19] dup(21)(q21.1q21.2)mos chr21:g.20100000-26120000dup; seq[hg19] del(21)(q22.12q22.3) chr21:g.37320000-48100000del	pCNV+VUS CNV
237	34	Sporadic Abortion	59.5	168	21.0813	57	seq[hg19] 69XXN	/
238	28	Recurrent Abortion	59	165	21.6713	71	seq[hg19] dup(21)(q11.2q22.3) chr21:g.14600000-48100000dup	/
239	27	Sporadic Abortion	43.5	157	17.6478	73	seq[hg19] dup(16)(p13.3q24.3) chr16:g.80000-90160000dup	/
240	30	Sporadic Abortion	59.1	167	21.1912	74	seq[hg19] dup(14)(q11.2q32.33) chr14:g.19280000-107280000dup	/
241	30	Sporadic Abortion	52	157	21.0962	68	seq[hg19] dup(7)(q36.2q36.3)mos chr7:g.152900000-159120000dup; seq[hg19] del(9)(p24.3p24.1) chr9:g.200000-5060000del; seq[hg19] dup(9)(p24.1p13.2)mos chr9:g.8900000-38000000dup;	pCNV+VUS CNV
242	27	Sporadic Abortion	49	163	18.4425	56	seq[hg19] dup(16)(p13.3q24.3) chr16:g.80000-90160000dup	/
243	35	Sporadic Abortion	60	164	22.3081	56	seq[hg19] dup(6)(p25.3q27) chr6:g.140000-170920000dup	/
244	30	/	/	/	/	/	seq[hg19] dup(16)(p13.3q24.3) chr16:g.80000-90160000dup	/
245	36	Sporadic Abortion	56	157	22.719	70	seq[hg19] dup(16)(p13.3q24.3) chr16:g.80000-90160000dup	/
246	33	/	/	/	/	/	seq[hg19] dup(15)(q11.2q26.3) chr15:g.22760000-102400000dup	/
247	32	Recurrent Abortion	85	168	30.1162	40	seq[hg19] dup(16)(p13.3q24.3) chr16:g.80000-90160000dup	/
248	26	Sporadic Abortion	64.5	166	23.4069	68	seq[hg19] dup(6)(p25.3q27)mos chr6:g.140000-170920000dup	/
249	30	Recurrent Abortion	53.5	169	18.7318	53	seq[hg19] dup(6)(p25.3q27) chr6:g.140000-170920000dup	/
250	39	Sporadic Abortion	60	156	24.6548	77	seq[hg19] dup(17)(p13.3q25.3) chr17:g.20000-81160000dup	/
251	29	Sporadic Abortion	52	160	20.3125	61	seq[hg19] dup(14)(q11.2q32.33) chr14:g.19280000-107280000dup	/
252	35	Recurrent Abortion	54.6	156	22.4359	66	seq[hg19] dup(15)(q11.2q26.3) chr15:g.22760000-102400000dup	/
253	35	Sporadic Abortion	60.1	165	22.0753	71	seq[hg19] dup(16)(p13.3q24.3) chr16:g.80000-90160000dup	/
254	31	Recurrent Abortion	66	165	24.2424	62	seq[hg19] dup(16)(p13.3q24.3)mos chr16:g.80000-90160000dup	/
255	25	Sporadic Abortion	50	160	19.5312	77	seq[hg19] 69XXN	/
256	35	Sporadic Abortion	70.5	156	28.9694	78	seq[hg19] dup(22)(q11.1q13.33) chr22:g.17060000-51180000dup	/
257	42	Recurrent Abortion	46.9	147	21.7039	62	seq[hg19] dup(13)(q11q34) chr13:g.19300000-115100000dup	/
258	39	Sporadic Abortion	74.1	158	29.6827	107	seq[hg19] dup(8)(p22p22) chr8:g.14540000-15680000dup; seq[hg19] dup(18)(p11.32q23) chr18:g.20000-78000000dup	VUS CNV
259	32	Sporadic Abortion	63	168	22.3214	91	seq[hg19] dup(2)(p12p12) chr2:g.78640000-79820000dup	VUS CNV
260	40	Recurrent Abortion	60	168	21.2585	74	seq[hg19] dup(9)(p21.2p21.1) chr9:g.27800000-28900000dup; seq[hg19] dup(15)(q11.2q26.3) chr15:g.22760000-102400000dup	VUS CNV
261	37	Sporadic Abortion	84	170	29.0657	67	seq[hg19] dup(20)(p13q13.33) chr20:g.80000-62920000dup	/
262	28	Recurrent Abortion	54	158	21.6311	73	seq[hg19] del(X)(p22.33q28) chrX:g.2700000-154920000del	/
263	38	Sporadic Abortion	47.8	159	18.9075	43	seq[hg19] dup(16)(p13.3q24.3)mos chr16:g.80000-90160000dup	/
264	33	Sporadic Abortion	55	160	21.4844	68	seq[hg19] dup(21)(q11.2q22.3) chr21:g.14600000-48100000dup	/
265	38	Recurrent Abortion	74.5	158	29.843	75	seq[hg19] 69XXN	/
266	33	Sporadic Abortion	55	163	20.7008	73	Normal	/
267	33	Sporadic Abortion	55	163	20.7008	73	Normal	/
268	32	Sporadic Abortion	84	156	34.5168	49	Normal	/
269	36	Sporadic Abortion	73.8	158	29.5626	84	Normal	/
270	40	Recurrent Abortion	47.8	157	19.3923	34	Normal	/
271	30	/	/	/	/	/	Normal	/
272	32	Sporadic Abortion	62.2	153	26.571	63	Normal	/
273	32	Recurrent Abortion	55.3	169.5	19.248	49	Normal	/
274	26	Recurrent Abortion	50.8	161	19.598	55	Normal	/
275	29	/	/	/	/	63	Normal	/
276	27	Sporadic Abortion	53.6	165	19.6878	113	Normal	/
277	28	Recurrent Abortion	48	151	21.0517	84	Normal	/
278	31	Recurrent Abortion	57.5	163	21.6418	61	Normal	/
279	36	Sporadic Abortion	56.5	159	22.3488	66	Normal	/
280	35	Sporadic Abortion	55	163	20.7008	52	Normal	/
281	28	Recurrent Abortion	47.3	162	18.0232	71	Normal	/
282	32	Sporadic Abortion	44	150	19.5556	77	Normal	/
283	26	Sporadic Abortion	/	/	/	52	Normal	/
284	30	/	/	/	/	/	Normal	/
285	31	Recurrent Abortion	52	160	20.3125	67	Normal	/
286	25	Sporadic Abortion	60	161	23.1473	50	Normal	/
287	38	Recurrent Abortion	78.5	166	28.4874	73	Normal	/
288	27	Recurrent Abortion	57.5	165	21.1203	76	Normal	/
289	27	Recurrent Abortion	62	157	25.1532	63	Normal	/
290	28	Recurrent Abortion	51.5	170	17.8201	60	Normal	/
291	32	/	/	/	/	/	Normal	/
292	33	Recurrent Abortion	64	166	23.2254	61	Normal	/
293	27	Sporadic Abortion	52.5	152	22.7233	82	Normal	/
294	26	Sporadic Abortion	52.2	163	19.647	66	Normal	/
295	25	Recurrent Abortion	60	162	22.8624	65	Normal	/
296	34	Recurrent Abortion	55.6	157	22.5567	62	Normal	/
297	26	Recurrent Abortion	52.4	170	18.1315	71	Normal	/
298	27	/	/	/	/	/	Normal	/
299	30	Recurrent Abortion	62.3	155	25.9313	65	Normal	/
300	32	Recurrent Abortion	60	168	21.2585	69	Normal	/
301	31	Sporadic Abortion	57.3	156	23.5454	70	Normal	/
302	27	Recurrent Abortion	48.7	160	19.0234	55	Normal	/
303	30	Sporadic Abortion	58.5	164	21.7504	59	Normal	/
304	39	Sporadic Abortion	54	160	21.0938	30	Normal	/
305	26	Recurrent Abortion	52.2	163	19.647	64	Normal	/
306	35	Recurrent Abortion	65	162	24.7676	71	Normal	/
307	29	/	/	/	/	/	Normal	/
308	29	Recurrent Abortion	62	165	22.7732	58	Normal	/
309	35	Sporadic Abortion	/	/	/	57	Normal	/
310	34	Recurrent Abortion	47.8	158	19.1476	56	Normal	/
311	31	Recurrent Abortion	59.2	158	23.7141	73	Normal	/
312	41	Sporadic Abortion	65.7	163	24.7281	40	Normal	/
313	26	Sporadic Abortion	72.6	163	27.3251	74	Normal	/
314	24	Sporadic Abortion	47	163	17.6898	108	Normal	/
315	41	Recurrent Abortion	70.5	160	27.5391	53	Normal	/
316	38	Sporadic Abortion	55	150	24.4444	65	Normal	/
317	31	Recurrent Abortion	52	159	20.5688	74	Normal	/
318	29	Sporadic Abortion	56.8	160	22.1875	74	Normal	/
319	35	Recurrent Abortion	54.6	160	21.3281	47	Normal	/
320	31	Recurrent Abortion	52	158	20.83	26	Normal	/
321	27	Recurrent Abortion	58.2	162	22.1765	58	Normal	/
322	35	Sporadic Abortion	50.8	158	20.3493	86	Normal	/
323	30	/	/	/	/	/	Normal	/
324	27	Recurrent Abortion	59	165	21.6713	71	Normal	/
325	28	Sporadic Abortion	60	158	24.0346	62	Normal	/
326	27	Sporadic Abortion	55.7	158	22.3121	31	Normal	/
327	35	Sporadic Abortion	47	158	18.8271	58	Normal	/
328	33	Sporadic Abortion	58.8	158	23.5539	159	Normal	/
329	31	Recurrent Abortion	38.9	158	15.5824	94	Normal	/
330	31	Recurrent Abortion	70	160	27.3438	70	Normal	/
331	29	Sporadic Abortion	58	161	22.3757	47	Normal	/
332	32	Sporadic Abortion	56	161	21.6041	56	Normal	/
333	34	Sporadic Abortion	54.5	158	21.8314	63	Normal	/
334	32	Recurrent Abortion	45	165	16.5289	54	Normal	/
335	32	Sporadic Abortion	71.2	155	29.6358	74	Normal	/
336	39	/	/	/	/	/	Normal	/
337	37	/	/	/	/	/	Normal	/
338	28	Recurrent Abortion	54	163	20.3244	62	Normal	/
339	35	Recurrent Abortion	60	165	22.0386	45	Normal	/
340	24	Sporadic Abortion	52	163	19.5717	57	Normal	/
341	29	Recurrent Abortion	63.5	160	24.8047	85	Normal	/
342	36	Sporadic Abortion	57.4	170	19.8616	50	Normal	/
343	32	Sporadic Abortion	49	159	19.3821	42	Normal	/
344	29	Recurrent Abortion	60	155	24.974	76	Normal	/
345	27	Sporadic Abortion	42.7	156	17.546	66	Normal	/
346	32	Sporadic Abortion	44	155	18.3143	56	Normal	/
347	28	Recurrent Abortion	46	152	19.91	50	Normal	/
348	33	Sporadic Abortion	51	165	18.7328	35	Normal	/
349	27	Recurrent Abortion	52.5	159	20.7666	68	Normal	/
350	40	Sporadic Abortion	64	160	25	43	Normal	/
351	38	Sporadic Abortion	47	153	20.0777	78	Normal	/
352	30	Sporadic Abortion	38.2	150	16.9778	78	Normal	/
353	27	Sporadic Abortion	54	160	21.0938	67	Normal	/
354	28	Recurrent Abortion	74.8	155	31.1342	31	Normal	/
355	22	/	/	/	/	/	Normal	/
356	25	/	/	/	/	/	Normal	/
357	30	Sporadic Abortion	74.3	177	23.716	37	Normal	/
358	30	Sporadic Abortion	/	/	/	45	Normal	/
359	26	Recurrent Abortion	48	160	18.75	67	Normal	/
360	38	Sporadic Abortion	62	164	23.0518	44	Normal	/
361	30	Sporadic Abortion	55.9	162	21.3001	58	Normal	/
362	27	/	/	/	/	/	Normal	/
363	29	Recurrent Abortion	65	158	26.0375	60	Normal	/
364	28	/	/	/	/	/	Normal	/
365	32	Sporadic Abortion	56.6	162	21.5668	55	Normal	/
366	36	/	/	/	/	/	Normal	/
367	28	Recurrent Abortion	42.8	168	15.1644	59	Normal	/
368	38	Sporadic Abortion	60	158	24.0346	61	Normal	/
369	30	Recurrent Abortion	52	150	23.1111	57	Normal	/
370	31	Sporadic Abortion	48	158	19.2277	59	Normal	/
371	32	Recurrent Abortion	67	155	27.8876	73	Normal	/
372	32	Sporadic Abortion	48	158	19.2277	65	Normal	/
373	38	Sporadic Abortion	63.9	160	24.9609	55	Normal	/
374	29	Sporadic Abortion	55	153	23.4952	50	Normal	/
375	30	Recurrent Abortion	53	168	18.7783	47	Normal	/
376	31	/	/	/	/	/	Normal	/
377	27	Sporadic Abortion	45.8	155	19.0635	73	Normal	/
378	28	/	/	/	/	/	Normal	/
379	29	Sporadic Abortion	54	160	21.0938	66	Normal	/
380	34	Sporadic Abortion	50	160	19.5312	60	Normal	/
381	29	Recurrent Abortion	56	160	21.875	54	Normal	/
382	28	Recurrent Abortion	55.5	165	20.3857	68	Normal	/
383	28	Sporadic Abortion	57	163	21.4536	80	Normal	/
384	25	/	/	/	/	/	Normal	/
385	26	Sporadic Abortion	44.8	164	16.6568	26	Normal	/
386	31	Recurrent Abortion	52	165	19.1001	88	Normal	/
387	28	Sporadic Abortion	53.8	159	21.2808	64	Normal	/
388	35	Sporadic Abortion	51.5	149	23.1972	35	Normal	/
389	27	Recurrent Abortion	60	155	24.974	69	Normal	/
390	25	Recurrent Abortion	92	165	33.7925	22	Normal	/
391	41	Recurrent Abortion	45	160	17.5781	59	Normal	/
392	30	Recurrent Abortion	45.5	162	17.3373	60	Normal	/
393	35	Recurrent Abortion	45.1	156	18.5322	98	Normal	/
394	38	Recurrent Abortion	53	160	20.7031	42	Normal	/
395	35	/	/	/	/	/	Normal	/
CNV, copy number variation; VUS, variants of uncertain significance; pCNV, pathogenic CNV.
