# Supplementary material for: Analysis of copy number variations and possible candidate genes in spontaneous abortion by copy number variation sequencing
Source: Front Endocrinol (Lausanne). 2023 Oct 17;14:1218793. doi: 10.3389/fendo.2023.1218793 (PMC10616874; doi:10.3389/fendo.2023.1218793)
Supplement: SUPPLEMENTARY TABLE S2 — Gene list in chromosomal structural abnormality regions. [file Table_2.xlsx]

## Sheet: Sheet1
Table S2 Gene list in chromosomal structural abnormality regions
chromosomal structural abnormality regions	Genes
seq[hg19] del(1)(p36.33p36.13)chr1:g.780000-17900000del	KLHL17,PLEKHN1,PERM1,HES4,ISG15,RNF223,TNFRSF18,B3GALT6,SCNN1D,INTS11,TAS1R3,AURKAIP1,MRPL20,ANKRD65,TMEM88B,FNDC10,MMP23B,CALML6,TMEM52,GABRD,HES5,PRXL2B,ACTRT2,TPRG1L,SMIM1,C1orf174,HES3,HES2,TNFRSF25,ZBTB48,PHF13,THAP3,CORT,SRM,NPPA,NPPB,KIAA2013,PRAMEF12,PRAMEF1,PRAMEF11,HNRNPCL1,PRAMEF2,PRAMEF10,PRAMEF7,PRAMEF6,PRAMEF22,WI2-3308P17.2,HNRNPCL2,PRAMEF26,PRAMEF3,PRAMEF5,PRAMEF8,PRAMEF9,PRAMEF18…
seq[hg19] del(1)(p36.33p36.21)chr1:g.780000-15240000del	KLHL17,PLEKHN1,PERM1,HES4,ISG15,RNF223,TNFRSF18,B3GALT6,SCNN1D,INTS11,TAS1R3,AURKAIP1,MRPL20,ANKRD65,TMEM88B,FNDC10,MMP23B,CALML6,TMEM52,GABRD,HES5,PRXL2B,ACTRT2,TPRG1L,SMIM1,C1orf174,HES3,HES2,TNFRSF25,ZBTB48,PHF13,THAP3,CORT,SRM,NPPA,NPPB,KIAA2013,PRAMEF12,PRAMEF1,PRAMEF11,HNRNPCL1,PRAMEF2,PRAMEF10,PRAMEF7,PRAMEF6,PRAMEF22,WI2-3308P17.2,HNRNPCL2,PRAMEF26,PRAMEF3,PRAMEF5,PRAMEF8,PRAMEF9,PRAMEF18…
seq[hg19] del(1)(q41q44)chr1:g.219000000−249149971del	ZC3H11B,C1orf115,CCDC185,PYCR2,LEFTY2,H3-3A,MIXL1,JMJD4,C1orf35,GUK1,TRIM17,H3-4,H2BU1,RNF187,RHOU,ACTA1,MAP10,IRF2BP2,MT1HL1,BECN2,MAP1LC3C,ENSG00000284188,VN1R5,OR2B11,OR2G2,OR2G3,OR14L1P,OR6F1,ENSG00000239395,OR14A2,OR14K1,OR14A16,OR2W3,OR2T8,OR2AJ1,OR2L8,OR2AK2,OR2L13,OR2M5,OR2M2,OR2T33,OR2M7,OR2T4,OR2T1,OR2T7,OR2T3,OR2T5,OR2T34,OR2T27,OR14I1,LYPD8,LYPLAL1,BPNT1,IARS2,MTARC2,HLX,HHIPL2,TAF1A,…
seq[hg19] del(10)(q22.3q23.2)chr10:g.81700007−88700054del	TMEM254,PLAC9,MAT1A,DYDC1,DYDC2,TSPAN14,GHITM,C10orf99,CDHR1,RGR,LRIT1,OPN4,ENSG00000289258,ANXA11,PRXL2A,SH2D4B,CCSER2,WAPL,LDB3,BMPR1A,LRIT2,GRID1,NRG3
seq[hg19] del(11)(p11.2q11)chr11:g.48200813−54800296del	OR4S1,OR4C3,OR4C5,OR4A47,TRIM64C,OR4C13,OR4A5,OR4A8,OR4C46,TRIM51G,TRIM49B,FOLH1,OR4C12
seq[hg19] del(11)(p11.2q11)chr11:g.48299942−54800811del	OR4A47,TRIM64C,OR4C13,OR4A5,OR4A8,OR4C46,TRIM51G,TRIM49B,FOLH1,OR4C12
seq[hg19] del(11)(q23.3q25)chr11:g.116700000-134940000del	TAGLN,CD3G,TTC36,RPS25,TRAPPC4,H2AX,DPAGT1,PDZD3,MCAM,RNF26,TLCD5,BLID,BSX,OR6X1,OR6M1,TMEM225,OR8D4,OR4D5,OR10S1,OR10G6,OR10G4,OR10G9,OR10G8,OR10G7,OR10D3,OR8G3P,OR8G2P,OR8G1,OR8G5,OR8D2,OR8B2,OR8B3,OR8B4,OR8B8,OR8B12,OR8A1,VSIG2,ESAM,HEPN1,PATE1,PATE2,PATE3,PATE4,VSIG10L2,SRPRA,SPATA19,ACAD8,SIDT2,PCSK7,RNF214,CEP164,FXYD2,FXYD6,TMPRSS13,IL10RA,SMIM35,SCN4B,SCN2B,JAML,MPZL3,MPZL2,CD3E,CD3D,UBE4…
seq[hg19] del(13)(q21.2q34)chr13:g.60101060−115050110del	PCDH20,ENSG00000285566,KCTD12,ENSG00000288716,POU4F1,SPRY2,SLITRK1,SOX21,OXGR1,ZIC5,ZIC2,METTL21C,TEX30,LIG4,ING1,ENSG00000237378,MZT1,BORA,DIS3,KLF5,COMMD6,ACOD1,CLN5,SLAIN1,OBI1,DCT,TGDS,GPR180,DZIP1,RAP2A,IPO5,GPR18,GPR183,CCDC168,POGLUT2,BIVM-ERCC5,BIVM,ERCC5,SLC10A2,DAOA,EFNB2,ABHD13,IRS2,RAB20,CARS2,TEX29,SPACA7,TUBGCP3,F10,PROZ,PCID2,LAMP1,GRTP1,ADPRHL1,DCUN1D2,ATP4B,TMEM255B,CDC16,UPF3A,D…
seq[hg19] del(13)(q32.1q34)chr13:g.96299960−115052216del	OXGR1,ZIC5,ZIC2,METTL21C,TEX30,LIG4,ING1,RAP2A,IPO5,GPR18,GPR183,CCDC168,POGLUT2,BIVM-ERCC5,BIVM,ERCC5,SLC10A2,DAOA,EFNB2,ABHD13,IRS2,RAB20,CARS2,TEX29,SPACA7,TUBGCP3,F10,PROZ,PCID2,LAMP1,GRTP1,ADPRHL1,DCUN1D2,ATP4B,TMEM255B,CDC16,UPF3A,DNAJC3,HS6ST3,MBNL2,FARP1,RNF113B,STK24,SLC15A1,UBAC2,TM9SF2,CLYBL,PCCA,GGACT,TMTC4,ITGBL1,TPP2,ARGLU1,TNFSF13B,MYO16,COL4A1,NAXD,ANKRD10,ARHGEF7,SOX1,ATP11A,MCF2…
seq[hg19] del(18)(p11.21p11.32)chr18:g.200000−14050451del	CETN1,ADCYAP1,MYL12A,TMEM200C,LRRC30,TXNDC2,SLC35G4,CHMP1B,MC5R,CLUL1,TYMS,ENOSF1,METTL4,NDC80,LPIN2,TGIF1,AKAIN1,ZBTB14,RAB12,NDUFV2,TWSG1,RALBP1,VAPA,NAPG,MPPE1,IMPA2,ANKRD62,CIDEA,AFG3L2,PRELID3A,CEP76,FAM210A,COLEC12,YES1,SMCHD1,EMILIN2,MYL12B,EPB41L3,ARHGAP28,LAMA1,MTCL1,ANKRD12,PPP4R1,RAB31,PIEZO2,GNAL,TUBB6,PSMG2,PTPN2,SEH1L,CEP192,RNMT,MC2R,MYOM1,DLGAP1,L3MBTL4,APCDD1,SPIRE1,LDLRAD4,PTPRM
seq[hg19] del(18)(p11.32)chr18:g.200000−1254020del	CETN1,ADCYAP1,CLUL1,TYMS,ENOSF1,COLEC12,YES1
seq[hg19] del(18)(p11.32)mos chr18:g.20000-2040000del	CETN1,ADCYAP1,CLUL1,TYMS,ENOSF1,COLEC12,YES1
seq[hg19] del(18)(q21.2−q23)chr18:g.49601095−78000000del	BOD1L2,GRP,PMAIP1,MC4R,MBD2,POLI,STARD6,DYNAP,CCDC68,TXNL1,ST8SIA3,ONECUT2,FECH,NARS1,SEC11C,RAX,CPLX4,ZCCHC2,KDSR,SERPINB5,SERPINB13,SERPINB4,SERPINB3,SERPINB7,SERPINB2,ENSG00000289724,SERPINB10,HMSD,SERPINB8,DSEL,TMX3,SOCS6,FBXO15,C18orf63,DIPK1C,CNDP2,ZADH2,TSHZ1,SALL3,SLC66A2,TXNL4A,ENSG00000267127,RBFA,ADNP2,C18orf54,TCF4,ATP8B1,NEDD4L,ALPK2,MALT1,LMAN1,CCBE1,CDH20,RNF152,RELCH,TNFRSF11A,PHL…
seq[hg19] del(21)(q22.12q22.3) chr21:g.37320000-48100000del	CBR1,CBR3,AP000695.1,AP001421.1,HMGN1,TFF3,TFF2,TFF1,ERVH48-1,CRYAA,H2BC12L,CSTB,AP001055.1,CFAP410,LRRC3,KRTAP10-1,KRTAP10-2,KRTAP10-3,KRTAP10-4,KRTAP10-5,KRTAP10-6,KRTAP10-7,KRTAP10-8,KRTAP10-9,KRTAP10-10,KRTAP10-11,KRTAP12-4,KRTAP12-3,KRTAP12-2,KRTAP12-1,KRTAP10-12,ENSG00000286224,AP000688.1,SETD4,CHAF1B,SIM2,RIPPLY3,PIGP,VPS26C,ETS2,PSMG1,LCA5L,SH3BGR,MX2,MX1,RIPK4,C2CD2,ZBTB21,TMPRSS3,UBASH3…
seq[hg19] del(21)(q22.13q22.3)mos chr21:g.38200000-48100000del	AP001421.1,HMGN1,TFF3,TFF2,TFF1,ERVH48-1,CRYAA,H2BC12L,CSTB,AP001055.1,CFAP410,LRRC3,KRTAP10-1,KRTAP10-2,KRTAP10-3,KRTAP10-4,KRTAP10-5,KRTAP10-6,KRTAP10-7,KRTAP10-8,KRTAP10-9,KRTAP10-10,KRTAP10-11,KRTAP12-4,KRTAP12-3,KRTAP12-2,KRTAP12-1,KRTAP10-12,ENSG00000286224,RIPPLY3,PIGP,VPS26C,ETS2,PSMG1,LCA5L,SH3BGR,MX2,MX1,RIPK4,C2CD2,ZBTB21,TMPRSS3,UBASH3A,SLC37A1,WDR4,CBS,U2AF1,SIK1,PDXK,PWP2,ICOSLG,DNM…
seq[hg19] del(22)(q11.1q11.21)chr22:g.17060000-20300000del	TMEM121B,DGCR6,FAM246C,SLC25A1,MRPL40,GP1BB,RANBP1,CCDC188,GAB4,IL17RA,HDHD5,SLC25A18,BCL2L13,PEX26,USP18,AC008132.13,ENSG00000283809,PRODH,DGCR2,ESS2,TSSK2,UFD1,CDC45,CLDN5,SEPTIN5,ENSG00000284874,TBX1,RTL10,COMT,ARVCF,DGCR8,TRMT2A,ZDHHC8,XKR3,ADA2,CECR2,ATP6V1E1,BID,MICAL3,ENSG00000288683,TUBA8,GSC2,CLTCL1,HIRA,C22orf39,GNB1L,TANGO2,TXNRD2
seq[hg19] del(4)(p15.2p15.2) chr4:g.21900000-22580000del	ADGRA3,KCNIP4
seq[hg19] del(5)(p12q11.1)chr5:g.45900286−50000000del	EMB,PARP8
seq[hg19] del(5)(p12q11.1)chr5:g.45900798−50000000del	EMB,PARP8
seq[hg19] del(5)(p13.3)chr5:g.20000-33460000del	LRRC14B,MRPL36,IRX2,IRX1,ZNF622,H3Y2,TAF11L2,TAF11L3,TAF11L4,TAF11L5,TAF11L6,TAF11L7,TAF11L8,TAF11L9,TAF11L10,TAF11L12,TAF11L13,TAF11L14,H3Y1,CCDC127,SDHA,PDCD6,EXOC3,TPPP,ZDHHC11B,ZDHHC11,BRD9,NKD2,SLC12A7,SLC6A19,SLC6A18,TERT,CLPTM1L,LPCAT1,NDUFS6,IRX4,ICE1,MED10,UBE2QL1,NSUN2,SRD5A1,TENT4A,C5orf49,ATPSCKMT,CCT5,CMBL,ROPN1L,OTULINL,LINC02218,C5orf22,GOLPH3,SUB1,PLEKHG4B,ENSG00000286001,PDCD6-AH…
seq[hg19] del(7)(q36.1q36.3)chr7:g.151050000−159052067del	RHEB,GALNTL5,XRCC2,ACTR3B,PAXIP1,HTR5A,INSIG1,EN2,SHH,RNF32,MNX1,PRKAG2,GALNT11,CNPY1,ENSG00000283128,RBM33,LMBR1,NOM1,UBE3C,DNAJB6,NCAPG2,ESYT2,DYNC2I1,VIPR2,KMT2C,DPP6,PTPRN2
seq[hg19] del(8)(p23.1)chr8:g.8100820−11801392del	CLDN23,AF131215.5,SLC35G5,C8orf49,PRAG1,PPP1R3B,PRSS55,C8orf74,SOX7,PINX1,MTMR9,FAM167A,GATA4,NEIL2,CTSB,MFHAS1,ERI1,MSRA,PRSS51,PINX1,XKR6,BLK,FDFT1,TNKS,RP1L1
seq[hg19] del(8)(p23.1p23.3)chr8:g.250000−6900140del	DEFA4,TDRP,CLN8,KBTBD11,ANGPT2,AGPAT5,DEFB1,DEFA6,FBXO25,ERICH1,ARHGEF10,XKR5,DLGAP2,MYOM2,CSMD1,MCPH1
seq[hg19] del(8)(q24.13q24.3)chr8:g.123100152−146250758del	RNF139,ZNF572,TRIB1,MYC,ENSG00000226490,ARC,THEM6,SLURP1,LYPD2,SLURP2,LYNX1,CYP11B1,LY6E,LY6H,GPIHBP1,GLI4,NAPRT,TIGD5,GFUS,CCDC166,GRINA,EXOSC4,GPAA1,CYC1,WDR97,SCX,SCXB,SCXA,TMEM249,ENSG00000271698,FBXL6,TONSL,KIFC2,FOXH1,GPT,RECQL4,LRRC14,RPL8,COMMD5,DERL1,FAM83A,C8orf76,ZHX1,NTAQ1,KLHL38,ANXA13,FAM91A1,TMEM65,TRMT12,TATDN1,SQLE,LRATD2,POU5F1B,GSDMC,EFR3A,HHLA1,DNAAF11,TMEM71,NDRG1,CHRAC1,DENN…
seq[hg19] del(9)(p24.3p24.1) chr9:g.200000-5060000del	DMRT2,PLPP6,DMRT3,KCNV2,SLC1A1,CDC37L1,DOCK8,KANK1,DMRT1,VLDLR,PUM3,RFX3,SPATA6L,AK3,RCL1,SMARCA2,GLIS3
seq[hg19] del(X)(q11.1q21.1)chrX:g.62000000−76800759del	ENSG00000288661,ASB12,PJA1,AWAT2,OTUD6A,AWAT1,P2RY4,PDZD11,RAB41,SLC7A3,CXorf65,ENSG00000285171,IL2RG,ITGB1BP2,CXCR3,ENSG00000283599,CXorf49,CXorf49B,RTL5,CITED1,FAM236B,FAM236D,FAM236C,FAM236A,PABPC1L2B,PABPC1L2A,CDX4,ZCCHC13,MAGEE2,PBDC1,MAGEE1,SPIN4,AMER1,VSIG4,EDA2R,YIPF6,EFNB1,NALF2,IGBP1,DGAT2L6,ARR3,GDPD2,DLG3,SNX12,FOXO4,MED12,GJB1,ZMYM3,GCNA,RPS4X,DMRTC1B,DMRTC1,NAP1L2,RLIM,MTMR8,ZC4H2,Z…
seq[hg19] del(X)(q27.1q27.3)chrX:g.138306768−143100737del	CXorf66,ENSG00000230707,SOX3,SPANXB1,SPANXC,SPANXA1,SPANXA2,SPANXD,MAGEC1,MAGEC2,SPANXN3,UBE2NL,F9,MAGEC3,SPANXN4,SLITRK4,SPANXN2,MCF2,ATP11C,LDOC1
seq[hg19] dup(1)(q32.3q)chr1:g.212480000-249220000dup	GARIN4,ZC3H11B,C1orf115,CCDC185,PYCR2,LEFTY2,H3-3A,MIXL1,JMJD4,C1orf35,GUK1,TRIM17,H3-4,H2BU1,RNF187,RHOU,ACTA1,MAP10,IRF2BP2,MT1HL1,BECN2,MAP1LC3C,ENSG00000284188,VN1R5,OR2B11,OR2G2,OR2G3,OR14L1P,OR6F1,ENSG00000239395,OR14A2,OR14K1,OR14A16,OR2W3,OR2T8,OR2AJ1,OR2L8,OR2AK2,OR2L13,OR2M5,OR2M2,OR2T33,OR2M7,OR2T4,OR2T1,OR2T7,OR2T3,OR2T5,OR2T34,OR2T27,OR14I1,LYPD8,PACC1,NENF,ATF3,NSL1,TATDN3,SPATA45,F…
seq[hg19] dup(11)(p15.3p15.5)chr11:g.250000−11100010dup	RNH1,HRAS,RASSF7,IRF7,SCT,CEND1,SLC25A22,PANO1,RPLP2,CRACR2B,POLR2L,KRTAP5-2,KRTAP5-3,KRTAP5-4,KRTAP5-5,KRTAP5-6,CTSD,TNNI2,PRR33,INS,TH,ASCL2,C11orf21,CDKN1C,PHLDA2,MRGPRG,MRGPRE,ART5,CHRNA10,SSU72P5,SSU72P2,SSU72P3,OR52B4,OR52K2,OR52M1,OR52I1,OR51D1,OR51F1,OR52R1,OR51F2,OR51S1,OR51T1,OR51A7,OR51G2,OR51G1,OR51A2,OR51L1,OR52J3,OR52E2,OR52E1,OR52A5,OR52A1,OR51V1,HBB,HBG1,OR51B4,OR51B2,OR51B6,OR51Q…
seq[hg19] dup(11)(q23.3q25)chr11:g.118400125−134900074dup	TTC36,RPS25,TRAPPC4,H2AX,DPAGT1,PDZD3,MCAM,RNF26,TLCD5,BLID,BSX,OR6X1,OR6M1,TMEM225,OR8D4,OR4D5,OR10S1,OR10G6,OR10G4,OR10G9,OR10G8,OR10G7,OR10D3,OR8G3P,OR8G2P,OR8G1,OR8G5,OR8D2,OR8B2,OR8B3,OR8B4,OR8B8,OR8B12,OR8A1,VSIG2,ESAM,HEPN1,PATE1,PATE2,PATE3,PATE4,VSIG10L2,SRPRA,SPATA19,ACAD8,TMEM25,IFT46,ARCN1,TREH,CXCR5,BCL9L,UPK2,FOXR1,SLC37A4,HYOU1,VPS11,HMBS,C2CD2L,HINFP,ABCG4,NLRX1,CCDC153,C1QTNF5,MF…
seq[hg19] dup(13)(q21.33q34)mos chr13:g.70800000-115100000dup	KCTD12,ENSG00000288716,POU4F1,SPRY2,SLITRK1,SOX21,OXGR1,ZIC5,ZIC2,METTL21C,TEX30,LIG4,ING1,MZT1,BORA,DIS3,KLF5,COMMD6,ACOD1,CLN5,SLAIN1,OBI1,DCT,TGDS,GPR180,DZIP1,RAP2A,IPO5,GPR18,GPR183,CCDC168,POGLUT2,BIVM-ERCC5,BIVM,ERCC5,SLC10A2,DAOA,EFNB2,ABHD13,IRS2,RAB20,CARS2,TEX29,SPACA7,TUBGCP3,F10,PROZ,PCID2,LAMP1,GRTP1,ADPRHL1,DCUN1D2,ATP4B,TMEM255B,TBC1D4,UCHL3,LMO7,MYCBP2,SCEL,EDNRB,RBM26,NDFIP2,SLI…
seq[hg19] dup(14)(q13.3q32.33)chr14:g.36600335−107250582dup	NKX2-1,NKX2-8,SSTR1,CLEC14A,MGAT2,DNAAF2,ARF6,BMP4,SIX6,TMEM30B,AKAP5,GPX2,CCDC177,RIOX1,ACOT4,ACOT6,PNMA1,COQ6,ISCA2,EIF2B2,FOS,IRF2BPL,ZDHHC22,NGB,AHSA1,CHGA,TMEM251,GON7,COX8C,IFI27,IFI27L2,SERPINA2,SERPINA4,SERPINA3,GSC,TCL1A,DIO3,LBHD2,CKB,TRMT61A,BAG5,RD3L,BTBD6,CRIP2,CRIP1,TEDC1,TMEM121,MBIP,PAX9,FOXA1,SEC23A,TRAPPC6B,PNN,FBXO33,FSCB,C14orf28,PRPF39,FKBP3,MIS18BP1,RPL10L,RPS29,RPL36AL,POLE…
seq[hg19] dup(16)(q23.2−q24.3)chr16:g.81149865−90100047dup	CIBAR2,FOXF1,FOXC2,FOXL1,IL17C,CYBA,CTU2,CDT1,APRT,TRAPPC2L,SLC22A31,RPL13,PKD1L2,BCO1,SDR42E1,HSD17B2,MLYCD,OSGIN1,SLC38A8,HSDL1,DNAAF1,TAF1C,ADAD2,KCNG4,WFDC1,COTL1,KLHL36,ZDHHC7,C16orf74,EMC8,COX4I1,IRF8,MTHFSD,ENSG00000131152,ZCCHC14,KLHDC4,SLC7A5,ZFPM1,ZC3H18,MVD,SNAI3,RNF166,PIEZO1,GALNS,PABPN1L,ACSF3,ZNF778,SPG7,DPEP1,CHMP1A,SPATA33,CDK10,SPATA2L,ZNF276,FANCA,TCF25,MC1R,ENSG00000198211,TUB…
seq[hg19] dup(18)(q11.1q23)chr18:18510906−78000000dup	CTAGE1,SLC25A52,SYT4,ELOA2,RPL17-C18orf32,RPL17,MBD1,CXXC1,BOD1L2,GRP,PMAIP1,MC4R,SNRPD1,GATA6,CABLES1,RIOK3,CABYR,HRH4,SS18,AQP4,DSC2,DSC1,DSG1,DSG3,TTR,RNF138,MEP1B,ZNF397,ZSCAN30,ZNF24,ZNF396,INO80C,RPRD1A,SLC39A6,ELP2,TPGS2,SLC14A1,SIGLEC15,ATP5F1A,HAUS1,HDHD2,SKOR2,SMAD7,C18orf32,LIPG,ENSG00000266997,CFAP53,SKA1,MRO,ME2,SMAD4,MEX3C,MBD2,POLI,STARD6,DYNAP,CCDC68,TXNL1,ST8SIA3,ONECUT2,FECH,NAR…
seq[hg19] dup(2)(p12p12) chr2:g.78640000-79820000dup	REG3G,REG3A,REG1B,REG1A,CTNNA2
seq[hg19] dup(2)(p12p12) chr2:g.78640000-79960000dup	REG3G,REG3A,REG1B,REG1A,CTNNA2
seq[hg19] dup(2)p23.1 chr2:g.30,301,023−32,000,000dup	CAPN13,CAPN14,SRD5A2,LBH,LCLAT1,GALNT14,XDH,EHD3
seq[hg19] dup(21)(q11.2q22.13)mos chr21:g.14600000-38100000dup	AL050302.1,AL050303.1,RWDD2B,CLDN17,KRTAP25-1,KRTAP26-1,KRTAP27-1,KRTAP23-1,KRTAP13-2,KRTAP13-3,KRTAP13-4,KRTAP15-1,KRTAP19-1,KRTAP19-2,KRTAP19-3,KRTAP19-4,KRTAP19-5,KRTAP19-6,KRTAP19-7,KRTAP22-2,KRTAP6-2,KRTAP22-1,KRTAP6-1,KRTAP20-1,KRTAP20-4,KRTAP20-2,KRTAP20-3,KRTAP21-3,KRTAP21-2,KRTAP21-1,KRTAP8-1,KRTAP7-1,KRTAP11-1,KRTAP19-8,SOD1,MIS18A,OLIG2,OLIG1,DNAJC28,AP000304.1,ATP5PO,KCNE2,C21orf140,S…
seq[hg19] dup(21)(q21.1q21.2)mos chr21:g.20100000-26120000dup	NCAM2
seq[hg19] dup(4)(q34.3q35.1)chr4:g.181840000-186940000dup	CLDN22,CLDN24,ING2,SLC25A4,DCTD,CDKN2AIP,RWDD4,TRAPPC11,CASP3,CENPU,HELT,LRP2BP,ANKRD37,UFSP2,C4orf47,PDLIM3,WWC2,STOX2,ENPP6,IRF2,ACSL1,CFAP97,SNX25,CCDC110,TENM3,PRIMPOL,SORBS2
seq[hg19] dup(5)(p12)chr5:g.45920000-180720000dup	ISL1,FST,HSPB3,GZMA,MCIDAS,CCNO,ACTBL2,GAPT,LRRC70,HTR1A,SHLD3,CARTPT,TMEM174,FOXD1,BTF3,F2RL2,OTP,SPZ1,ZCCHC9,RPS23,COX7C,POU5F2,GPR150,TSSK1B,ATG12,FAM170A,FTMT,TEX43,IL3,CSF2,IL13,IL4,SOWAHA,SHROOM1,LEAP2,DCANP1,TIFAB,NEUROG1,CXCL14,IL9,WNT8A,KIF20A,REEP2,EGR1,LRRTM2,PROB1,SMIM33,AC138517.1,STING1,IGIP,SLC4A9,EIF4EBP3,APBB3,SLC35A4,CD14,NDUFA2,TMCO6,HARS2,AC005609.1,PCDHB1,PCDHB3,PCDHB4,PCDHB5…
seq[hg19] dup(5)(p13.3p12)chr5:g.33480000-45900000dup	RXFP3,ENSG00000289791,BRIX1,AMACR,C1QTNF3,RAD1,DNAJC21,AGXT2,IL7R,UGT3A1,LMBRD2,NADK2,RANBP3L,SLC1A3,GDNF,PTGER4,RPL37,CARD6,C7,RIMOC1,FBXO4,CCDC152,ANXA2R,HMGCS1,TMEM267,C5orf34,PAIP1,MRPS30,SLC45A2,C1QTNF3-AMACR,RAI14,TTC23L,PRLR,CAPSL,UGT3A2,SKP2,NIPBL,CPLANE1,NUP155,EGFLAM,LIFR,OSMR,RICTOR,FYB1,C9,DAB2,TTC33,PRKAA1,MROH2B,C6,PLCXD3,OXCT1,GHR,SELENOP,ZNF131,NIM1K,CCL28,NNT,FGF10,HCN1,SPEF2,WDR…
seq[hg19] dup(5)(p15.32p15.33)chr5:g.100000−4850368dup	LRRC14B,MRPL36,IRX2,IRX1,CCDC127,SDHA,PDCD6,EXOC3,TPPP,ZDHHC11B,ZDHHC11,BRD9,NKD2,SLC12A7,SLC6A19,SLC6A18,TERT,CLPTM1L,LPCAT1,NDUFS6,IRX4,PLEKHG4B,ENSG00000286001,PDCD6-AHRR,AHRR,SLC9A3,CEP72,TRIP13,SLC6A3
seq[hg19] dup(7)(q36.2q36.3)mos chr7:g.152900000-159120000dup	PAXIP1,HTR5A,INSIG1,EN2,SHH,RNF32,MNX1,CNPY1,ENSG00000283128,RBM33,LMBR1,NOM1,UBE3C,DNAJB6,NCAPG2,ESYT2,DYNC2I1,VIPR2,DPP6,PTPRN2
seq[hg19] dup(8)(p22p22) chr8:g.14540000-15680000dup	TUSC3,SGCZ
seq[hg19] dup(9)(p21.2p21.1) chr9:g.27800000-28900000dup	LINGO2
seq[hg19] dup(9)(p24.1p13.2)mos chr9:g.8900000-38000000dup	CER1,RRAGA,RPS6,IFNB1,IFNW1,IFNA21,IFNA4,IFNA7,IFNA10,IFNA17,IFNA14,IFNA5,IFNA6,IFNA13,IFNA2,IFNA8,IFNA1,IFNE,DMRTA1,TUSC1,TOPORS,TAF1L,AQP3,RPP25L,ARID3C,GALT,CCL27,ENSG00000187186,CCL19,CCL21,FAM205A,FAM205C,ENSG00000288699,STOML2,FAM166B,TESK1,SIT1,CCDC107,CA9,GBA2,MSMP,SPAG8,HINT2,FAM221B,OR13J1,HRCT1,OR2S2,OR13C7,CCIN,GRHPR,TYRP1,LURAP1L,SNAPC3,HAUS6,ACER2,HACD4,IFNA16,KLHL9,CDKN2A,CDKN2B,IZ…
seq[hg19] dup(9)(q34.2q34.3)chr9:g.137000000-141020000dup;	PIERCE1,LCN1,OBP2A,PAEP,LCN9,TMEM250,LHX3,DNLZ,LCN10,LCN8,TMEM141,CCDC183,PHPT1,MAMDC4,EDF1,C8G,LCN12,ENSG00000284341,LCNL1,PAXX,CLIC3,FUT7,ENSG00000279073,ENTPD2,SAPCD2,UAP1L1,DPP7,LRRC26,ENSG00000261793,TMEM210,ANAPC2,TPRN,NDOR1,ENSG00000284976,CYSRT1,RNF224,SLC34A3,TUBB4B,FAM166A,STPG3,TOR4A,NRARP,NOXA1,MRPL41,ZMYND19,FCN2,FCN1,OLFM1,PPP1R26,MRPS2,ENSG00000236543,GLT6D1,SOHLH1,CAMSAP1,UBAC1,QS…
seq[hg19] dup(X)(p22.31)chrX:g.6451656−8100242dup	VCX,PNPLA4,PUDP,STS
seq[hg19]chr(15)(q11.2q21.1)chr15:g.22760000-48340000dup	MAGEL2,NDN,NPAP1,GOLGA6L24P,GOLGA8F,GOLGA6L7,NSMCE3,GOLGA8T,AC135983.2,PGBD4,NOP10,ACTC1,NANOGP8,SRP14,ANKRD63,PHGR1,C15orf62,ZFYVE19,PPP1R14D,RHOV,CHAC1,LTK,LRRC57,LCMT2,ZSCAN29,ELL3,DUOXA2,TUBGCP5,NIPA2,GOLGA8I,RP11-467N20.5,ENSG00000273756,GOLGA8S,GOLGA6L2,SNURF,ENSG00000214265,UBE3A,GOLGA8G,GOLGA6L25P,GOLGA8J,GOLGA8R,GOLGA8Q,GOLGA8H,MTMR10,GOLGA8K,GOLGA8O,ARHGAP11A-SCG5,ARHGAP11A,SCG5,EMC7,EM…
